# Supplementary material for: Disentangling the Janus-faced effects of cations in electrocatalysis
Source: Nat Commun. 2026 Mar 31;17:3149. doi: 10.1038/s41467-026-71126-3 (PMC13043930; doi:10.1038/s41467-026-71126-3)
Supplement: Supplementary file 3 — Source Data [file 41467_2026_71126_MOESM3_ESM.xlsx]

## Sheet: Figure 2
Figure 2b				Figure 2c
Cation_size_d_i	Local_potential_phi_OHP	Relative_activity		Cation_concentration_c_b	Local_potential_phi_OHP	Relative_activity
6e-10	-0.269997	0.811074		0.001	-0.369224	-1.25429
7e-10	-0.315956	0.42279		0.01	-0.319486	-0.834083
8e-10	-0.366	0		0.1	-0.269997	-0.415976
				1	-0.220761	0

## Sheet: Figure 4
Figure 4a				Figure 4c
Cation_coverage	Local_potential_phi_OHP	Relative_activity		Cation_coverage	Free_surface_charge_density	Electric_field
0	-0.269997	0		0	40.3813	1.52095e+09
0.05	-0.22796	0.355151		0.05	34.6443	1.30487e+09
0.1	-0.190972	0.667645		0.1	28.7796	1.08398e+09
0.15	-0.158371	0.943078		0.15	22.8039	8.58905e+08
0.2	-0.128363	1.1966		0.2	16.7627	6.31363e+08

## Sheet: Figure 5
Figure 5a					Figure 5b							Figure 5c				Figure 5d				Figure 5e
Applied_potential_RHE	Current_density_K	Current_density_Na	Current_density_Li		Potential_K	Current_density_K	Potential_Na	Current_density_Na	Potential_Li	Current_density_Li		Applied_potential_RHE	Electric_field_K	Electric_field_K_wo_adsorption		Applied_potential_RHE	Electric_field_Li	Electric_field_Li_wo_adsorption		Applied_potential_RHE	Tafel_slope_K	Tafel_slope_Li	Tafel_slope_K_wo_adsorption	Tafel_slope_Li_wo_adsorption
-0.8	-5.03252	-6.24514	-7.90163		-0.205568	-2.22045e-16	-0.20833	-2.22045e-16	-0.215234	-2.22045e-16		-0.8	9.17276e+08	1.67851e+09		-0.8	1.34028e+09	1.43068e+09		-0.79	464.537	158.26	141.193	154.362
-0.79	-4.78916	-5.73387	-6.83171		-0.233875	-0.00879765	-0.240089	-0.00879765	-0.27047	-2.22045e-16		-0.79	9.31092e+08	1.6707e+09		-0.79	1.33855e+09	1.42448e+09		-0.78	444.218	157.457	140.55	153.754
-0.78	-4.54724	-5.25198	-5.90229		-0.280135	-0.00879765	-0.268397	-0.00879765	-0.33537	-0.00879765		-0.78	9.44662e+08	1.66288e+09		-0.78	1.33661e+09	1.41827e+09		-0.77	425.025	156.674	139.912	153.153
-0.77	-4.30744	-4.79915	-5.09558		-0.329156	-0.00879765	-0.311205	-0.00879765	-0.389918	-2.22045e-16		-0.77	9.57975e+08	1.65505e+09		-0.77	1.33448e+09	1.41206e+09		-0.76	406.929	155.909	139.278	152.557
-0.76	-4.07048	-4.37492	-4.39596		-0.378867	-0.0175953	-0.362298	-0.00879765	-0.438247	-0.00879765		-0.76	9.71018e+08	1.64721e+09		-0.76	1.33215e+09	1.40584e+09		-0.75	389.89	155.16	138.649	151.968
-0.75	-3.83705	-3.9787	-3.78969		-0.421671	-0.0351906	-0.410625	-0.026393	-0.485194	-0.026393		-0.75	9.83778e+08	1.63937e+09		-0.75	1.32964e+09	1.39961e+09		-0.74	373.865	154.427	138.025	151.385
-0.74	-3.60786	-3.60977	-3.26474		-0.465161	-0.0703812	-0.465863	-0.0175953	-0.51902	-0.0527859		-0.74	9.96245e+08	1.63152e+09		-0.74	1.32695e+09	1.39337e+09		-0.73	358.803	153.709	137.405	150.807
-0.73	-3.3836	-3.26727	-2.81055		-0.496913	-0.105572	-0.485882	-0.0351906	-0.548013	-0.0791789		-0.73	1.00841e+09	1.62367e+09		-0.73	1.32409e+09	1.38713e+09		-0.72	344.655	153.005	136.79	150.235
-0.72	-3.16493	-2.95029	-2.41787		-0.519686	-0.158358	-0.502449	-0.0527859	-0.572857	-0.131965		-0.72	1.02025e+09	1.61581e+09		-0.72	1.32106e+09	1.38088e+09		-0.71	331.368	152.315	136.18	149.669
-0.71	-2.95248	-2.65779	-2.07864		-0.545216	-0.228739	-0.525226	-0.0879765	-0.599083	-0.175953		-0.71	1.03177e+09	1.60794e+09		-0.71	1.31787e+09	1.37462e+09		-0.7	318.895	151.636	135.574	149.108
-0.7	-2.74681	-2.38869	-1.7858		-0.569362	-0.316716	-0.546621	-0.123167	-0.62737	-0.272727		-0.7	1.04296e+09	1.60006e+09		-0.7	1.31453e+09	1.36835e+09		-0.69	307.179	150.97	134.974	148.552
-0.69	-2.54844	-2.14186	-1.53318		-0.59488	-0.439883	-0.568015	-0.167155	-0.649442	-0.369501		-0.69	1.0538e+09	1.59218e+09		-0.69	1.31103e+09	1.36207e+09		-0.68	296.182	150.314	134.378	148.001
-0.68	-2.35782	-1.91611	-1.31543		-0.614871	-0.580645	-0.588717	-0.219941	-0.665298	-0.475073		-0.68	1.06429e+09	1.5843e+09		-0.68	1.3074e+09	1.35579e+09		-0.67	285.851	149.669	133.788	147.455
-0.67	-2.17534	-1.71024	-1.12785		-0.628653	-0.695015	-0.614931	-0.316716	-0.681834	-0.624633		-0.67	1.07442e+09	1.5764e+09		-0.67	1.30363e+09	1.34949e+09		-0.66	276.146	149.034	133.203	146.914
-0.66	-2.00131	-1.52304	-0.966393		-0.641051	-0.826979	-0.640442	-0.475073	-0.694226	-0.782991		-0.66	1.08418e+09	1.5685e+09		-0.66	1.29972e+09	1.34319e+09		-0.65	267.024	148.408	132.623	146.377
-0.65	-1.83597	-1.3533	-0.827507		-0.653455	-0.932551	-0.664565	-0.659824	-0.705927	-0.941349		-0.65	1.09357e+09	1.56059e+09		-0.65	1.2957e+09	1.33688e+09		-0.64	258.449	147.791	132.048	145.846
-0.64	-1.67947	-1.19981	-0.708123		-0.664466	-1.09091	-0.683845	-0.888563	-0.715551	-1.1261		-0.64	1.10258e+09	1.55268e+09		-0.64	1.29154e+09	1.33057e+09		-0.63	250.379	147.183	131.478	145.318
-0.63	-1.53191	-1.06141	-0.605572		-0.674097	-1.24047	-0.700357	-1.1437	-0.723103	-1.31085		-0.63	1.11121e+09	1.54476e+09		-0.63	1.28728e+09	1.32424e+09		-0.62	242.788	146.583	130.913	144.796
-0.62	-1.3933	-0.936954	-0.517541		-0.683729	-1.39003	-0.711361	-1.32845	-0.730655	-1.4956		-0.62	1.11944e+09	1.53683e+09		-0.62	1.2829e+09	1.31791e+09		-0.61	235.64	145.99	130.354	144.277
-0.61	-1.26359	-0.82533	-0.442026		-0.69198	-1.53959	-0.720289	-1.53959	-0.736143	-1.65396		-0.61	1.12729e+09	1.5289e+09		-0.61	1.27841e+09	1.31157e+09		-0.6	228.906	145.405	129.801	143.763
-0.6	-1.14267	-0.725481	-0.377289		-0.701602	-1.73314	-0.730593	-1.76833	-0.74162	-1.8563		-0.6	1.13474e+09	1.52095e+09		-0.6	1.27382e+09	1.30522e+09		-0.59	222.558	144.828	129.252	143.252
-0.59	-1.03036	-0.636396	-0.32183		-0.711222	-1.93548	-0.738823	-2.00587	-0.748463	-2.12023		-0.59	1.14179e+09	1.51301e+09		-0.59	1.26914e+09	1.29886e+09		-0.58	216.572	144.257	128.709	142.746
-0.58	-0.926436	-0.557116	-0.274351		-0.718086	-2.11144	-0.747056	-2.2346	-0.755315	-2.34897		-0.58	1.14844e+09	1.50505e+09		-0.58	1.26436e+09	1.29249e+09		-0.57	210.924	143.692	128.172	142.243
-0.57	-0.830625	-0.486737	-0.233729		-0.724261	-2.27859	-0.755961	-2.54252	-0.759395	-2.6217		-0.57	1.15469e+09	1.49709e+09		-0.57	1.25948e+09	1.28612e+09		-0.56	205.594	143.134	127.64	141.745
-0.56	-0.742618	-0.424413	-0.198998		-0.730435	-2.45455	-0.761428	-2.78886	-0.764163	-2.90323		-0.56	1.16054e+09	1.48912e+09		-0.56	1.25453e+09	1.27973e+09		-0.55	200.557	142.582	127.113	141.25
-0.55	-0.66207	-0.369354	-0.169322		-0.735916	-2.6393	-0.765516	-3.02639	-0.768237	-3.20235		-0.55	1.16598e+09	1.48115e+09		-0.55	1.24949e+09	1.27334e+09		-0.54	195.797	142.036	126.592	140.758
-0.54	-0.588615	-0.320828	-0.143982		-0.741399	-2.81525	-0.76891	-3.28152	-0.772315	-3.48387		-0.54	1.17103e+09	1.47317e+09		-0.54	1.24437e+09	1.26694e+09		-0.53	191.297	141.496	126.077	140.27
-0.53	-0.521863	-0.278159	-0.122359		-0.74757	-3	-0.772305	-3.52786	-0.777756	-3.84457		-0.53	1.17568e+09	1.46518e+09		-0.53	1.23918e+09	1.26053e+09		-0.52	187.04	140.961	125.567	139.786
-0.52	-0.461415	-0.240723	-0.103919		-0.752361	-3.18475	-0.775701	-3.77419	-0.781822	-4.17889		-0.52	1.17993e+09	1.45719e+09		-0.52	1.23391e+09	1.25412e+09		-0.51	183.01	140.431	125.062	139.304
-0.51	-0.406865	-0.207952	-0.0882033		-0.758522	-3.41349	-0.77842	-3.95894	-0.78383	-4.45161		-0.51	1.18378e+09	1.44918e+09		-0.51	1.22858e+09	1.24769e+09		-0.5	179.195	139.907	124.563	138.826
-0.5	-0.357804	-0.179326	-0.0748185		-0.763997	-3.62463	-0.781135	-4.16129	-0.786529	-4.72434		-0.5	1.18725e+09	1.44118e+09		-0.5	1.22318e+09	1.24126e+09		-0.49	175.579	139.387	124.07	138.352
-0.49	-0.313827	-0.154373	-0.0634259		-0.768784	-3.82698	-0.783842	-4.39883	-0.788542	-4.97947		-0.49	1.19032e+09	1.43316e+09		-0.49	1.21771e+09	1.23481e+09		-0.48	172.153	138.873	123.582	137.88
-0.48	-0.274538	-0.132668	-0.0537351		-0.773565	-4.05572	-0.785859	-4.63636	-0.791923	-5.28739		-0.48	1.19302e+09	1.42514e+09		-0.48	1.21219e+09	1.22836e+09		-0.47	168.903	138.363	123.1	137.411
-0.47	-0.23955	-0.113826	-0.0454972		-0.778353	-4.24927	-0.787884	-4.83871	-0.794638	-5.48974		-0.47	1.19533e+09	1.41711e+09		-0.47	1.2066e+09	1.2219e+09		-0.46	165.82	137.857	122.623	136.945
-0.46	-0.208492	-0.0975013	-0.0384987		-0.782453	-4.43402	-0.790601	-5.03226	-0.797358	-5.67449		-0.46	1.19728e+09	1.40907e+09		-0.46	1.20096e+09	1.21543e+09		-0.45	162.893	137.356	122.152	136.483
-0.45	-0.181009	-0.083385	-0.0325569		-0.78723	-4.68035	-0.79332	-5.21701	-0.799374	-5.91202		-0.45	1.19885e+09	1.40103e+09		-0.45	1.19527e+09	1.20895e+09		-0.44	160.114	136.86	121.686	136.023
-0.44	-0.156763	-0.0712014	-0.0275153		-0.792697	-4.92669	-0.796046	-5.37537				-0.44	1.20007e+09	1.39298e+09		-0.44	1.18953e+09	1.20246e+09		-0.43	157.474	136.367	121.226	135.566
-0.43	-0.135439	-0.0607052	-0.0232404		-0.796104	-5.12023	-0.800818	-5.6393				-0.43	1.20093e+09	1.38493e+09		-0.43	1.18374e+09	1.19597e+09		-0.42	154.964	135.879	120.77	135.111
-0.42	-0.116738	-0.0516789	-0.0196177		-0.799512	-5.31378						-0.42	1.20145e+09	1.37686e+09		-0.42	1.1779e+09	1.18946e+09		-0.41	152.578	135.395	120.321	134.659
-0.41	-0.100385	-0.0439305	-0.0165497									-0.41	1.20162e+09	1.3688e+09		-0.41	1.17202e+09	1.18295e+09		-0.4	150.308	134.914	119.876	134.21
-0.4	-0.0861273	-0.0372903	-0.0139531									-0.4	1.20147e+09	1.36072e+09		-0.4	1.16609e+09	1.17643e+09		-0.39	148.147	134.437	119.437	133.764
-0.39	-0.0737294	-0.0316093	-0.0117567									-0.39	1.20098e+09	1.35264e+09		-0.39	1.16013e+09	1.1699e+09		-0.38	146.09	133.964	119.003	133.32
-0.38	-0.0629781	-0.0267571	-0.00990008									-0.38	1.20019e+09	1.34455e+09		-0.38	1.15412e+09	1.16335e+09		-0.37	144.131	133.495	118.574	132.878
-0.37	-0.0536795	-0.0226192	-0.00833162									-0.37	1.19908e+09	1.33645e+09		-0.37	1.14808e+09	1.1568e+09		-0.36	142.264	133.029	118.151	132.439
-0.36	-0.0456579	-0.0190961	-0.00700742									-0.36	1.19767e+09	1.32835e+09		-0.36	1.14199e+09	1.15025e+09		-0.35	140.483	132.567	117.732	132.003
-0.35	-0.0387555	-0.0161009	-0.00589012									-0.35	1.19597e+09	1.32024e+09		-0.35	1.13588e+09	1.14368e+09		-0.34	138.785	132.108	117.318	131.568
-0.34	-0.0328307	-0.0135583	-0.00494799									-0.34	1.19399e+09	1.31212e+09		-0.34	1.12973e+09	1.1371e+09		-0.33	137.165	131.652	116.909	131.136
-0.33	-0.0277572	-0.0114032	-0.00415404									-0.33	1.19174e+09	1.304e+09		-0.33	1.12355e+09	1.13051e+09		-0.32	135.619	131.2	116.505	130.707
-0.32	-0.0234228	-0.00957894	-0.00348539									-0.32	1.18922e+09	1.29587e+09		-0.32	1.11733e+09	1.12392e+09		-0.31	134.141	130.751	116.106	130.279
-0.31	-0.0197283	-0.00803697	-0.0029226									-0.31	1.18644e+09	1.28773e+09		-0.31	1.11109e+09	1.11731e+09		-0.3	132.73	130.305	115.712	129.854
-0.3	-0.0165863	-0.00673537	-0.00244921									-0.3	1.18341e+09	1.27959e+09		-0.3	1.10482e+09	1.1107e+09		-0.29	131.38	129.862	115.322	129.431
-0.29	-0.0139198	-0.00563812	-0.00205127									-0.29	1.18014e+09	1.27144e+09		-0.29	1.09852e+09	1.10407e+09		-0.28	130.09	129.421	114.937	129.01
-0.28	-0.0116618	-0.00471433	-0.00171694									-0.28	1.17664e+09	1.26328e+09		-0.28	1.09219e+09	1.09744e+09		-0.27	128.855	128.984	114.556	128.592
-0.27	-0.00975343	-0.00393757	-0.00143624									-0.27	1.17292e+09	1.25512e+09		-0.27	1.08583e+09	1.0908e+09		-0.26	127.672	128.55	114.18	128.175
-0.26	-0.00814389	-0.00328525	-0.0012007									-0.26	1.16898e+09	1.24695e+09		-0.26	1.07945e+09	1.08415e+09		-0.25	126.54	128.119	113.808	127.761
-0.25	-0.006789	-0.00273809	-0.00100319									-0.25	1.16483e+09	1.23877e+09		-0.25	1.07305e+09	1.07748e+09		-0.24	125.455	127.69	113.44	127.348
-0.24	-0.00565061	-0.00227969	-0.000837661									-0.24	1.16049e+09	1.23059e+09		-0.24	1.06662e+09	1.07081e+09		-0.23	124.414	127.264	113.077	126.938
-0.23	-0.0046959	-0.0018961	-0.000699023									-0.23	1.15595e+09	1.2224e+09		-0.23	1.06017e+09	1.06413e+09		-0.22	123.416	126.841	112.718	126.53
-0.22	-0.00389666	-0.00157547	-0.000582979									-0.22	1.15123e+09	1.2142e+09		-0.22	1.0537e+09	1.05744e+09		-0.21	122.458	126.42	112.363	126.123
-0.21	-0.00322873	-0.00130777	-0.000485905									-0.21	1.14633e+09	1.206e+09		-0.21	1.04721e+09	1.05074e+09		-0.2	121.539	126.002	112.012	125.719
-0.2	-0.00267149	-0.00108451	-0.000404751									-0.2	1.14127e+09	1.19779e+09		-0.2	1.04069e+09	1.04403e+09

## Sheet: Figure 6
Figure 6a					Figure 6b							Figure 6c					Figure 6d					Figure 6e					Figure 6f
Cation_concentration	Current_density_K	Current_density_Na	Current_density_Li		Cation_concentration_K	Current_density_K	Cation_concentration_Na	Current_density_Na	Cation_concentration_Li	Current_density_Li		Cation_concentration	Free_charge_density_K	Adsorption_charge_density_K	Metal_charge_density_K		Cation_concentration	Free_charge_density_Li	Adsorption_charge_density_Li	Metal_charge_density_Li		Cation_concentration	OHP_potential_K	OHP_potential_Na	OHP_potential_Li		Cation_concentration	Electric_field_K	Electric_field_Na	Electric_field_Li
0.105	1.08367	0.711427	0.383933		0.105	1.54882	0.105	1.12202	0.105	0.660693		0.105	-29.8067	17.4313	-47.2379		0.105	-33.8014	1.82657	-35.628		0.105	-0.195797	-0.243222	-0.351311		0.105	1.12266e+09	1.154e+09	1.27312e+09
0.125	0.881012	0.655066	0.408152		0.125	1.12202	0.15	1.12202	0.15	0.74131		0.125	-28.5989	19.533	-48.1319		0.125	-33.7196	2.15562	-35.8752		0.125	-0.184192	-0.230733	-0.345558		0.125	1.07717e+09	1.12178e+09	1.27004e+09
0.15	0.688563	0.587511	0.434114		0.15	0.724436	0.2	1	0.6	1		0.15	-27.2344	21.8849	-49.1193		0.15	-33.6055	2.5592	-36.1647		0.15	-0.171717	-0.217045	-0.339102		0.15	1.02578e+09	1.08446e+09	1.26574e+09
0.2	0.438258	0.470049	0.475667		0.2	0.338844	0.35	0.794328				0.2	-24.8815	25.8949	-50.7764		0.2	-33.3549	3.34197	-36.6969		0.2	-0.15149	-0.194324	-0.327843		0.2	9.37158e+08	1.018e+09	1.25631e+09
0.35	0.147401	0.249322	0.551947				0.6	0.537032				0.35	-19.7036	34.5742	-54.2778		0.35	-32.5501	5.51751	-38.0677		0.35	-0.111089	-0.147584	-0.301245		0.35	7.42131e+08	8.6307e+08	1.22599e+09
0.6	0.0413781	0.103736	0.601695									0.6	-14.1958	43.6626	-57.8585		0.6	-31.2483	8.68122	-39.9295		0.6	-0.0721754	-0.102087	-0.268262		0.6	5.34682e+08	6.86148e+08	1.17696e+09

## Sheet: Figure 7
Figure 7a					Figure 7b
Cation_concentration	Au_pH_11	Pt_pH_9	Pt_pH_11		Cation_concentration	E_K_1_5	E_K_1_2	E_K_0_9
0.006	-1.4	0.01	0.21		0.006	-0.616536	-0.647805	-0.816209
0.026	-1	0.17	-0.24		0.026	-0.322832	-0.449284	-1.02794
0.051	-0.7	0.25	-0.61		0.051	-0.205271	-0.43798	-1.3638
0.101	-0.5	-0.53	-0.87		0.101	-0.110544	-0.525734	-1.8896

## Sheet: Figure S1
Figure S1a					Figure S1b
Cation_size	Local potential phi_IHP	Relative activity			Cation_concentration	Local_potential_phi_IHP	Relative activity
6e-10	-0.726284	1.36699			0.001	-0.79716	-0.895923
7e-10	-0.80947	0.66419			0.01	-0.761633	-0.595774
8e-10	-0.888087	0			0.1	-0.726284	-0.297126
					1	-0.691115	0

## Sheet: Figure S2
Figure S2a					Figure S2b						Figure S2c
Applied_potential_RHE	Cation_coverage_K	Cation_coverage_Na	Cation_coverage_Li		Applied_potential_RHE	D_K	D_Na	D_Li	D_K_wo_adsorption		Applied_potential_RHE	Local_potential_K	Local_potential_Na	Local_potential_Li
-0.8	0.174291	0.136551	0.0268883		-0.8	3.14063	2.96859	2.42152	1.84653		-0.8	-0.166433	-0.212234	-0.381058
-0.79	0.169373	0.132123	0.0255395		-0.79	3.11714	2.95087	2.42447	1.85981		-0.79	-0.168377	-0.214583	-0.380305
-0.78	0.164507	0.127767	0.0242507		-0.78	3.09407	2.93367	2.42776	1.87311		-0.78	-0.1703	-0.216882	-0.379464
-0.77	0.159695	0.123486	0.0230199		-0.77	3.07144	2.91701	2.43139	1.88642		-0.77	-0.172201	-0.219128	-0.378538
-0.76	0.154941	0.119281	0.0218453		-0.76	3.04927	2.9009	2.43534	1.89974		-0.76	-0.174077	-0.221319	-0.377531
-0.75	0.150247	0.115155	0.0207247		-0.75	3.02758	2.88535	2.43961	1.91307		-0.75	-0.175927	-0.223451	-0.376446
-0.74	0.145615	0.11111	0.0196563		-0.74	3.00638	2.87038	2.44419	1.92641		-0.74	-0.177747	-0.22552	-0.375286
-0.73	0.141049	0.107146	0.0186382		-0.73	2.98571	2.85598	2.44905	1.93977		-0.73	-0.179537	-0.227524	-0.374054
-0.72	0.136551	0.103265	0.0176683		-0.72	2.96557	2.84217	2.4542	1.95313		-0.72	-0.181293	-0.22946	-0.372754
-0.71	0.132123	0.0994694	0.0167449		-0.71	2.94599	2.82896	2.45962	1.9665		-0.71	-0.183014	-0.231325	-0.371387
-0.7	0.127767	0.0957595	0.0158662		-0.7	2.92697	2.81634	2.46531	1.97989		-0.7	-0.184696	-0.233118	-0.369959
-0.69	0.123486	0.0921365	0.0150302		-0.69	2.90854	2.80434	2.47124	1.99329		-0.69	-0.186339	-0.234834	-0.36847
-0.68	0.119281	0.0886013	0.0142353		-0.68	2.89071	2.79294	2.47742	2.0067		-0.68	-0.187939	-0.236473	-0.366925
-0.67	0.115155	0.0851547	0.0134797		-0.67	2.87349	2.78215	2.48383	2.02012		-0.67	-0.189494	-0.238033	-0.365327
-0.66	0.11111	0.0817972	0.0127618		-0.66	2.85689	2.77198	2.49047	2.03355		-0.66	-0.191004	-0.239511	-0.363677
-0.65	0.107146	0.0785293	0.0120798		-0.65	2.84093	2.76243	2.49732	2.04699		-0.65	-0.192465	-0.240906	-0.361979
-0.64	0.103265	0.075351	0.0114323		-0.64	2.82561	2.75349	2.50438	2.06045		-0.64	-0.193875	-0.242217	-0.360235
-0.63	0.0994694	0.0722628	0.0108177		-0.63	2.81095	2.74517	2.51163	2.07391		-0.63	-0.195234	-0.243444	-0.358449
-0.62	0.0957595	0.0692643	0.0102345		-0.62	2.79695	2.73746	2.51907	2.08739		-0.62	-0.196538	-0.244584	-0.356621
-0.61	0.0921365	0.0663555	0.0096813		-0.61	2.78361	2.73037	2.5267	2.10088		-0.61	-0.197788	-0.245637	-0.354756
-0.6	0.0886013	0.0635359	0.00915664		-0.6	2.77095	2.72388	2.5345	2.11438		-0.6	-0.19898	-0.246604	-0.352855
-0.59	0.0851547	0.0608052	0.00865922		-0.59	2.75896	2.71799	2.54247	2.12789		-0.59	-0.200114	-0.247483	-0.35092
-0.58	0.0817972	0.0581626	0.00818774		-0.58	2.74765	2.71271	2.5506	2.14141		-0.58	-0.201189	-0.248275	-0.348953
-0.57	0.0785293	0.0556073	0.00774097		-0.57	2.73703	2.70801	2.55888	2.15494		-0.57	-0.202204	-0.248981	-0.346958
-0.56	0.075351	0.0531385	0.0073177		-0.56	2.72709	2.7039	2.5673	2.16849		-0.56	-0.203158	-0.249599	-0.344934
-0.55	0.0722628	0.050755	0.00691679		-0.55	2.71783	2.70037	2.57587	2.18205		-0.55	-0.204049	-0.250132	-0.342886
-0.54	0.0692643	0.0484558	0.00653714		-0.54	2.70925	2.6974	2.58457	2.19561		-0.54	-0.204878	-0.25058	-0.340814
-0.53	0.0663555	0.0462397	0.0061777		-0.53	2.70135	2.695	2.5934	2.20919		-0.53	-0.205644	-0.250944	-0.33872
-0.52	0.0635359	0.0441051	0.00583746		-0.52	2.69412	2.69314	2.60235	2.22279		-0.52	-0.206346	-0.251225	-0.336605
-0.51	0.0608052	0.0420506	0.00551545		-0.51	2.68757	2.69183	2.61142	2.23639		-0.51	-0.206986	-0.251424	-0.334472
-0.5	0.0581626	0.0400748	0.00521075		-0.5	2.68168	2.69104	2.6206	2.25		-0.5	-0.207561	-0.251543	-0.332322
-0.49	0.0556073	0.0381759	0.00492247		-0.49	2.67645	2.69078	2.62989	2.26363		-0.49	-0.208074	-0.251583	-0.330157
-0.48	0.0531385	0.0363522	0.00464978		-0.48	2.67187	2.69101	2.63928	2.27726		-0.48	-0.208524	-0.251547	-0.327977
-0.47	0.050755	0.0346021	0.00439186		-0.47	2.66793	2.69175	2.64877	2.29091		-0.47	-0.208911	-0.251436	-0.325785
-0.46	0.0484558	0.0329236	0.00414796		-0.46	2.66463	2.69297	2.65836	2.30457		-0.46	-0.209237	-0.251251	-0.323581
-0.45	0.0462397	0.0313149	0.00391735		-0.45	2.66195	2.69465	2.66804	2.31825		-0.45	-0.209501	-0.250996	-0.321366
-0.44	0.0441051	0.0297741	0.00369932		-0.44	2.65988	2.6968	2.6778	2.33193		-0.44	-0.209705	-0.250671	-0.319143
-0.43	0.0420506	0.0282992	0.00349321		-0.43	2.65841	2.69939	2.68764	2.34562		-0.43	-0.20985	-0.25028	-0.316911
-0.42	0.0400748	0.0268883	0.0032984		-0.42	2.65754	2.70241	2.69757	2.35933		-0.42	-0.209936	-0.249824	-0.314673
-0.41	0.0381759	0.0255395	0.00311429		-0.41	2.65724	2.70585	2.70757	2.37305		-0.41	-0.209966	-0.249305	-0.312428
-0.4	0.0363522	0.0242507	0.0029403		-0.4	2.65751	2.7097	2.71764	2.38678		-0.4	-0.209939	-0.248727	-0.310179
-0.39	0.0346021	0.0230199	0.0027759		-0.39	2.65833	2.71394	2.72779	2.40052		-0.39	-0.209859	-0.24809	-0.307925
-0.38	0.0329236	0.0218453	0.00262058		-0.38	2.65968	2.71856	2.738	2.41427		-0.38	-0.209724	-0.247398	-0.305668
-0.37	0.0313149	0.0207247	0.00247383		-0.37	2.66157	2.72355	2.74827	2.42803		-0.37	-0.209539	-0.246653	-0.303408
-0.36	0.0297741	0.0196563	0.00233521		-0.36	2.66396	2.72889	2.75861	2.44181		-0.36	-0.209303	-0.245857	-0.301147
-0.35	0.0282992	0.0186382	0.00220428		-0.35	2.66684	2.73458	2.76901	2.4556		-0.35	-0.209018	-0.245012	-0.298884
-0.34	0.0268883	0.0176683	0.00208061		-0.34	2.67021	2.7406	2.77946	2.46939		-0.34	-0.208687	-0.24412	-0.296622
-0.33	0.0255395	0.0167449	0.0019638		-0.33	2.67405	2.74693	2.78997	2.4832		-0.33	-0.20831	-0.243184	-0.29436
-0.32	0.0242507	0.0158662	0.0018535		-0.32	2.67833	2.75357	2.80053	2.49703		-0.32	-0.207889	-0.242207	-0.292098
-0.31	0.0230199	0.0150302	0.00174934		-0.31	2.68306	2.7605	2.81115	2.51086		-0.31	-0.207427	-0.241189	-0.289839
-0.3	0.0218453	0.0142353	0.00165098		-0.3	2.6882	2.76772	2.82181	2.5247		-0.3	-0.206924	-0.240133	-0.287581
-0.29	0.0207247	0.0134797	0.00155811		-0.29	2.69376	2.7752	2.83252	2.53856		-0.29	-0.206382	-0.239042	-0.285327
-0.28	0.0196563	0.0127618	0.00147043		-0.28	2.69971	2.78295	2.84328	2.55242		-0.28	-0.205803	-0.237917	-0.283075
-0.27	0.0186382	0.0120798	0.00138764		-0.27	2.70604	2.79095	2.85408	2.5663		-0.27	-0.205189	-0.23676	-0.280827
-0.26	0.0176683	0.0114323	0.00130949		-0.26	2.71273	2.79919	2.86493	2.58019		-0.26	-0.204541	-0.235573	-0.278584
-0.25	0.0167449	0.0108177	0.00123571		-0.25	2.71978	2.80766	2.87581	2.59409		-0.25	-0.203861	-0.234358	-0.276345
-0.24	0.0158662	0.0102345	0.00116607		-0.24	2.72717	2.81634	2.88674	2.608		-0.24	-0.20315	-0.233117	-0.274111
-0.23	0.0150302	0.0096813	0.00110033		-0.23	2.73488	2.82524	2.8977	2.62193		-0.23	-0.20241	-0.231852	-0.271882
-0.22	0.0142353	0.00915664	0.00103827		-0.22	2.74291	2.83435	2.90871	2.63586		-0.22	-0.201642	-0.230563	-0.269659
-0.21	0.0134797	0.00865922	0.000979698		-0.21	2.75123	2.84364	2.91975	2.6498		-0.21	-0.200849	-0.229253	-0.267442
-0.2	0.0127618	0.00818774	0.000924415		-0.2	2.75985	2.85312	2.93082	2.66376		-0.2	-0.20003	-0.227924	-0.265232

## Sheet: Figure S3
Figure S3a				Figure S3b
Applied_potential_RHE	Electric_field_Na	Electric_field_Na_wo_adsorption		Applied_potential_RHE	Tafel_slope_Na	Tafel_slope_Na_wo_adsorption
-0.8	1.01848e+09	1.55068e+09		-0.79	269.582	154.362
-0.79	1.0289e+09	1.54372e+09		-0.78	262.296	153.754
-0.78	1.03902e+09	1.53675e+09		-0.77	255.371	153.153
-0.77	1.04882e+09	1.52978e+09		-0.76	248.795	152.557
-0.76	1.05829e+09	1.52279e+09		-0.75	242.549	151.968
-0.75	1.06744e+09	1.5158e+09		-0.74	236.616	151.385
-0.74	1.07625e+09	1.50881e+09		-0.73	230.98	150.807
-0.73	1.08472e+09	1.5018e+09		-0.72	225.627	150.235
-0.72	1.09284e+09	1.49479e+09		-0.71	220.538	149.669
-0.71	1.10061e+09	1.48777e+09		-0.7	215.703	149.108
-0.7	1.10803e+09	1.48074e+09		-0.69	211.107	148.552
-0.69	1.1151e+09	1.4737e+09		-0.68	206.737	148.001
-0.68	1.1218e+09	1.46666e+09		-0.67	202.58	147.455
-0.67	1.12815e+09	1.45961e+09		-0.66	198.625	146.914
-0.66	1.13413e+09	1.45255e+09		-0.65	194.861	146.377
-0.65	1.13975e+09	1.44549e+09		-0.64	191.28	145.846
-0.64	1.145e+09	1.43841e+09		-0.63	187.867	145.318
-0.63	1.1499e+09	1.43133e+09		-0.62	184.617	144.796
-0.62	1.15443e+09	1.42424e+09		-0.61	181.52	144.277
-0.61	1.15861e+09	1.41714e+09		-0.6	178.567	143.763
-0.6	1.16242e+09	1.41004e+09		-0.59	175.751	143.252
-0.59	1.16589e+09	1.40293e+09		-0.58	173.064	142.746
-0.58	1.169e+09	1.39581e+09		-0.57	170.5	142.243
-0.57	1.17176e+09	1.38868e+09		-0.56	168.051	141.745
-0.56	1.17418e+09	1.38154e+09		-0.55	165.713	141.25
-0.55	1.17625e+09	1.3744e+09		-0.54	163.478	140.758
-0.54	1.178e+09	1.36725e+09		-0.53	161.342	140.27
-0.53	1.17941e+09	1.36009e+09		-0.52	159.298	139.786
-0.52	1.1805e+09	1.35292e+09		-0.51	157.344	139.304
-0.51	1.18128e+09	1.34575e+09		-0.5	155.473	138.826
-0.5	1.18174e+09	1.33856e+09		-0.49	153.681	138.352
-0.49	1.1819e+09	1.33137e+09		-0.48	151.964	137.88
-0.48	1.18176e+09	1.32417e+09		-0.47	150.318	137.411
-0.47	1.18132e+09	1.31696e+09		-0.46	148.741	136.945
-0.46	1.18061e+09	1.30975e+09		-0.45	147.227	136.483
-0.45	1.17961e+09	1.30252e+09		-0.44	145.773	136.023
-0.44	1.17835e+09	1.29529e+09		-0.43	144.378	135.566
-0.43	1.17683e+09	1.28805e+09		-0.42	143.037	135.111
-0.42	1.17505e+09	1.2808e+09		-0.41	141.748	134.659
-0.41	1.17303e+09	1.27355e+09		-0.4	140.508	134.21
-0.4	1.17076e+09	1.26628e+09		-0.39	139.315	133.764
-0.39	1.16827e+09	1.25901e+09		-0.38	138.166	133.32
-0.38	1.16555e+09	1.25173e+09		-0.37	137.059	132.878
-0.37	1.16262e+09	1.24444e+09		-0.36	135.992	132.439
-0.36	1.15947e+09	1.23714e+09		-0.35	134.963	132.003
-0.35	1.15613e+09	1.22983e+09		-0.34	133.971	131.568
-0.34	1.15259e+09	1.22252e+09		-0.33	133.012	131.136
-0.33	1.14887e+09	1.2152e+09		-0.32	132.086	130.707
-0.32	1.14496e+09	1.20787e+09		-0.31	131.191	130.279
-0.31	1.14088e+09	1.20053e+09		-0.3	130.326	129.854
-0.3	1.13664e+09	1.19318e+09		-0.29	129.488	129.431
-0.29	1.13223e+09	1.18582e+09		-0.28	128.677	129.01
-0.28	1.12768e+09	1.17846e+09		-0.27	127.891	128.592
-0.27	1.12297e+09	1.17108e+09		-0.26	127.129	128.175
-0.26	1.11813e+09	1.1637e+09		-0.25	126.39	127.761
-0.25	1.11314e+09	1.15631e+09		-0.24	125.673	127.348
-0.24	1.10803e+09	1.14891e+09		-0.23	124.977	126.938
-0.23	1.1028e+09	1.14151e+09		-0.22	124.3	126.53
-0.22	1.09744e+09	1.13409e+09		-0.21	123.642	126.123
-0.21	1.09198e+09	1.12667e+09		-0.2	123.002	125.719
-0.2	1.0864e+09	1.11923e+09

## Sheet: Figure S4
Figure S4a					Figure S4b
Cation_concentration	Cation_coverage_K	Cation_coverage_Na	Cation_coverage_Li		Cation_concentration	Free_charge_density_Na	Adsorption_charge_density_Na	Metal_charge_density_Na
0.105	0.0915508	0.065887	0.00959335		0.105	-30.6388	12.5449	-43.1837
0.125	0.102589	0.0747996	0.0113216		0.125	-29.7832	14.2418	-44.025
0.15	0.114942	0.0849767	0.0134412		0.15	-28.7924	16.1796	-44.972
0.2	0.136003	0.102794	0.0175523		0.2	-27.0278	19.572	-46.5998
0.35	0.181587	0.143169	0.0289785		0.35	-22.9145	27.2594	-50.1739
0.6	0.229321	0.187812	0.0455946		0.6	-18.2172	35.7593	-53.9765

## Sheet: Figure S5
Figure S5a					Figure S5b					Figure S5c					Figure S5d
Applied_potential_RHE	Cation_coverage_Xi08	Cation_coverage_Xi085	Cation_coverage_Xi09		Applied_potential_RHE	phi_OHP_Xi08	phi_OHP_Xi085	phi_OHP_Xi09		Applied_potential_RHE	Electric_field_Xi08	Electric_field_Xi085	Electric_field_Xi09		Applied_potential_RHE	Current_density_Xi08	Current_density_Xi085	Current_density_Xi09
-0.8	0.239185	0.174291	0.116934		-0.8	-0.135523	-0.166433	-0.200392		-0.8	6.86369e+08	9.17276e+08	1.14351e+09		-0.8	-1.06869	-5.03252	-20.2027
-0.79	0.232128	0.169373	0.114204		-0.79	-0.138361	-0.168377	-0.201131		-0.79	7.08163e+08	9.31092e+08	1.14808e+09		-0.79	-1.08008	-4.78916	-18.0875
-0.78	0.225093	0.164507	0.111511		-0.78	-0.141194	-0.1703	-0.201846		-0.78	7.29861e+08	9.44662e+08	1.15249e+09		-0.78	-1.08993	-4.54724	-16.171
-0.77	0.218086	0.159695	0.108853		-0.77	-0.14402	-0.172201	-0.202535		-0.77	7.51427e+08	9.57975e+08	1.15672e+09		-0.77	-1.09786	-4.30744	-14.4371
-0.76	0.211116	0.154941	0.106233		-0.76	-0.146838	-0.174077	-0.203197		-0.76	7.72822e+08	9.71018e+08	1.16078e+09		-0.76	-1.10349	-4.07048	-12.8707
-0.75	0.204191	0.150247	0.10365		-0.75	-0.149645	-0.175927	-0.203832		-0.75	7.9401e+08	9.83778e+08	1.16466e+09		-0.75	-1.10649	-3.83705	-11.4579
-0.74	0.197319	0.145615	0.101104		-0.74	-0.152438	-0.177747	-0.20444		-0.74	8.14956e+08	9.96245e+08	1.16836e+09		-0.74	-1.10654	-3.60786	-10.1856
-0.73	0.190508	0.141049	0.0985961		-0.73	-0.155215	-0.179537	-0.205019		-0.73	8.35624e+08	1.00841e+09	1.17189e+09		-0.73	-1.10337	-3.3836	-9.04142
-0.72	0.183766	0.136551	0.0961266		-0.72	-0.157972	-0.181293	-0.205571		-0.72	8.5598e+08	1.02025e+09	1.17523e+09		-0.72	-1.09674	-3.16493	-8.01418
-0.71	0.177099	0.132123	0.0936957		-0.71	-0.160707	-0.183014	-0.206093		-0.71	8.75992e+08	1.03177e+09	1.1784e+09		-0.71	-1.08649	-2.95248	-7.09333
-0.7	0.170516	0.127767	0.0913038		-0.7	-0.163416	-0.184696	-0.206587		-0.7	8.95627e+08	1.04296e+09	1.18138e+09		-0.7	-1.07249	-2.74681	-6.26916
-0.69	0.164023	0.123486	0.0889509		-0.69	-0.166094	-0.186339	-0.20705		-0.69	9.14854e+08	1.0538e+09	1.18417e+09		-0.69	-1.0547	-2.54844	-5.53266
-0.68	0.157628	0.119281	0.0866373		-0.68	-0.168737	-0.187939	-0.207484		-0.68	9.33646e+08	1.06429e+09	1.18678e+09		-0.68	-1.03313	-2.35782	-4.87555
-0.67	0.151336	0.115155	0.0843633		-0.67	-0.171342	-0.189494	-0.207888		-0.67	9.51972e+08	1.07442e+09	1.18921e+09		-0.67	-1.00789	-2.17534	-4.2902
-0.66	0.145156	0.11111	0.0821289		-0.66	-0.173902	-0.191004	-0.208262		-0.66	9.69808e+08	1.08418e+09	1.19145e+09		-0.66	-0.979121	-2.00131	-3.76961
-0.65	0.139091	0.107146	0.0799344		-0.65	-0.176415	-0.192465	-0.208605		-0.65	9.87128e+08	1.09357e+09	1.1935e+09		-0.65	-0.947057	-1.83597	-3.30733
-0.64	0.133149	0.103265	0.0777796		-0.64	-0.178874	-0.193875	-0.208917		-0.64	1.00391e+09	1.10258e+09	1.19537e+09		-0.64	-0.911981	-1.67947	-2.8975
-0.63	0.127335	0.0994694	0.0756648		-0.63	-0.181275	-0.195234	-0.209198		-0.63	1.02013e+09	1.11121e+09	1.19705e+09		-0.63	-0.874233	-1.53191	-2.53474
-0.62	0.121654	0.0957595	0.07359		-0.62	-0.183613	-0.196538	-0.209448		-0.62	1.03577e+09	1.11944e+09	1.19854e+09		-0.62	-0.834195	-1.3933	-2.21415
-0.61	0.116111	0.0921365	0.0715551		-0.61	-0.185884	-0.197788	-0.209667		-0.61	1.0508e+09	1.12729e+09	1.19984e+09		-0.61	-0.792286	-1.26359	-1.93129
-0.6	0.11071	0.0886013	0.0695601		-0.6	-0.188083	-0.19898	-0.209854		-0.6	1.06523e+09	1.13474e+09	1.20096e+09		-0.6	-0.748947	-1.14267	-1.68211
-0.59	0.105454	0.0851547	0.067605		-0.59	-0.190205	-0.200114	-0.210011		-0.59	1.07902e+09	1.14179e+09	1.20189e+09		-0.59	-0.70463	-1.03036	-1.46296
-0.58	0.100347	0.0817972	0.0656896		-0.58	-0.192246	-0.201189	-0.210136		-0.58	1.09217e+09	1.14844e+09	1.20264e+09		-0.58	-0.659788	-0.926436	-1.27051
-0.57	0.0953933	0.0785293	0.0638139		-0.57	-0.194203	-0.202204	-0.21023		-0.57	1.10467e+09	1.15469e+09	1.2032e+09		-0.57	-0.614865	-0.830625	-1.10178
-0.56	0.0905938	0.075351	0.0619777		-0.56	-0.196072	-0.203158	-0.210293		-0.56	1.1165e+09	1.16054e+09	1.20357e+09		-0.56	-0.570282	-0.742618	-0.954081
-0.55	0.085951	0.0722628	0.0601807		-0.55	-0.197849	-0.204049	-0.210326		-0.55	1.12767e+09	1.16598e+09	1.20376e+09		-0.55	-0.526433	-0.66207	-0.824997
-0.54	0.0814664	0.0692643	0.0584229		-0.54	-0.199531	-0.204878	-0.210327		-0.54	1.13817e+09	1.17103e+09	1.20377e+09		-0.54	-0.483673	-0.588615	-0.712358
-0.53	0.077141	0.0663555	0.0567039		-0.53	-0.201116	-0.205644	-0.210298		-0.53	1.14799e+09	1.17568e+09	1.2036e+09		-0.53	-0.442319	-0.521863	-0.614222
-0.52	0.0729753	0.0635359	0.0550235		-0.52	-0.202602	-0.206346	-0.210239		-0.52	1.15713e+09	1.17993e+09	1.20324e+09		-0.52	-0.402638	-0.461415	-0.528855
-0.51	0.0689694	0.0608052	0.0533815		-0.51	-0.203986	-0.206986	-0.210149		-0.51	1.1656e+09	1.18378e+09	1.20271e+09		-0.51	-0.36485	-0.406865	-0.454711
-0.5	0.0651228	0.0581626	0.0517774		-0.5	-0.205268	-0.207561	-0.21003		-0.5	1.1734e+09	1.18725e+09	1.202e+09		-0.5	-0.329128	-0.357804	-0.390413
-0.49	0.0614345	0.0556073	0.0502111		-0.49	-0.206447	-0.208074	-0.209881		-0.49	1.18054e+09	1.19032e+09	1.20112e+09		-0.49	-0.295596	-0.313827	-0.33474
-0.48	0.0579031	0.0531385	0.048682		-0.48	-0.207523	-0.208524	-0.209702		-0.48	1.18701e+09	1.19302e+09	1.20005e+09		-0.48	-0.264333	-0.274538	-0.286608
-0.47	0.0545269	0.050755	0.0471899		-0.47	-0.208494	-0.208911	-0.209495		-0.47	1.19284e+09	1.19533e+09	1.19882e+09		-0.47	-0.235374	-0.23955	-0.245059
-0.46	0.0513036	0.0484558	0.0457343		-0.46	-0.209363	-0.209237	-0.20926		-0.46	1.19803e+09	1.19728e+09	1.19742e+09		-0.46	-0.20872	-0.208492	-0.209246
-0.45	0.0482305	0.0462397	0.0443149		-0.45	-0.210129	-0.209501	-0.208996		-0.45	1.20259e+09	1.19885e+09	1.19584e+09		-0.45	-0.184336	-0.181009	-0.178424
-0.44	0.0453047	0.0441051	0.0429312		-0.44	-0.210794	-0.209705	-0.208705		-0.44	1.20654e+09	1.20007e+09	1.1941e+09		-0.44	-0.162158	-0.156763	-0.151937
-0.43	0.0425229	0.0420506	0.0415826		-0.43	-0.211359	-0.20985	-0.208386		-0.43	1.20989e+09	1.20093e+09	1.19219e+09		-0.43	-0.142101	-0.135439	-0.129208
-0.42	0.0398814	0.0400748	0.0402688		-0.42	-0.211827	-0.209936	-0.208041		-0.42	1.21265e+09	1.20145e+09	1.19013e+09		-0.42	-0.124061	-0.116738	-0.109734
-0.41	0.0373765	0.0381759	0.0389894		-0.41	-0.2122	-0.209966	-0.207669		-0.41	1.21485e+09	1.20162e+09	1.18789e+09		-0.41	-0.107918	-0.100385	-0.0930711
-0.4	0.035004	0.0363522	0.0377437		-0.4	-0.21248	-0.209939	-0.207272		-0.4	1.2165e+09	1.20147e+09	1.18551e+09		-0.4	-0.0935459	-0.0861273	-0.0788355
-0.39	0.0327596	0.0346021	0.0365312		-0.39	-0.212669	-0.209859	-0.206849		-0.39	1.21762e+09	1.20098e+09	1.18296e+09		-0.39	-0.0808124	-0.0737294	-0.0666906
-0.38	0.030639	0.0329236	0.0353516		-0.38	-0.212772	-0.209724	-0.206402		-0.38	1.21822e+09	1.20019e+09	1.18026e+09		-0.38	-0.0695826	-0.0629781	-0.056344
-0.37	0.0286375	0.0313149	0.0342041		-0.37	-0.21279	-0.209539	-0.20593		-0.37	1.21833e+09	1.19908e+09	1.17741e+09		-0.37	-0.0597231	-0.0536795	-0.0475418
-0.36	0.0267507	0.0297741	0.0330882		-0.36	-0.212727	-0.209303	-0.205435		-0.36	1.21796e+09	1.19767e+09	1.17441e+09		-0.36	-0.0511036	-0.0456579	-0.040064
-0.35	0.0249738	0.0282992	0.0320035		-0.35	-0.212587	-0.209018	-0.204916		-0.35	1.21714e+09	1.19597e+09	1.17126e+09		-0.35	-0.0435988	-0.0387555	-0.0337201
-0.34	0.023302	0.0268883	0.0309493		-0.34	-0.212373	-0.208687	-0.204375		-0.34	1.21587e+09	1.19399e+09	1.16797e+09		-0.34	-0.0370903	-0.0328307	-0.0283454
-0.33	0.0217308	0.0255395	0.0299251		-0.33	-0.212089	-0.20831	-0.203812		-0.33	1.2142e+09	1.19174e+09	1.16454e+09		-0.33	-0.0314669	-0.0277572	-0.0237981
-0.32	0.0202555	0.0242507	0.0289303		-0.32	-0.211737	-0.207889	-0.203228		-0.32	1.21212e+09	1.18922e+09	1.16097e+09		-0.32	-0.0266257	-0.0234228	-0.019956
-0.31	0.0188713	0.0230199	0.0279643		-0.31	-0.211322	-0.207427	-0.202623		-0.31	1.20967e+09	1.18644e+09	1.15726e+09		-0.31	-0.0224722	-0.0197283	-0.016714
-0.3	0.0175739	0.0218453	0.0270266		-0.3	-0.210846	-0.206924	-0.201997		-0.3	1.20685e+09	1.18341e+09	1.15342e+09		-0.3	-0.0189204	-0.0165863	-0.0139819
-0.29	0.0163588	0.0207247	0.0261165		-0.29	-0.210314	-0.206382	-0.201352		-0.29	1.20369e+09	1.18014e+09	1.14944e+09		-0.29	-0.0158928	-0.0139198	-0.0116826
-0.28	0.0152215	0.0196563	0.0252335		-0.28	-0.209728	-0.205803	-0.200688		-0.28	1.20021e+09	1.17664e+09	1.14534e+09		-0.28	-0.0133196	-0.0116618	-0.00975001
-0.27	0.014158	0.0186382	0.0243769		-0.27	-0.209092	-0.205189	-0.200006		-0.27	1.19642e+09	1.17292e+09	1.14111e+09		-0.27	-0.0111389	-0.00975343	-0.00812768
-0.26	0.0131641	0.0176683	0.0235463		-0.26	-0.20841	-0.204541	-0.199305		-0.26	1.19234e+09	1.16898e+09	1.13676e+09		-0.26	-0.00929602	-0.00814389	-0.00676753
-0.25	0.0122358	0.0167449	0.0227409		-0.25	-0.207683	-0.203861	-0.198588		-0.25	1.18798e+09	1.16483e+09	1.13229e+09		-0.25	-0.00774258	-0.006789	-0.0056286
-0.24	0.0113694	0.0158662	0.0219603		-0.24	-0.206916	-0.20315	-0.197853		-0.24	1.18336e+09	1.16049e+09	1.1277e+09		-0.24	-0.00643643	-0.00565061	-0.0046761
-0.23	0.0105612	0.0150302	0.0212038		-0.23	-0.206111	-0.20241	-0.197103		-0.23	1.1785e+09	1.15595e+09	1.12299e+09		-0.23	-0.00534082	-0.0046959	-0.00388048
-0.22	0.00980778	0.0142353	0.0204708		-0.22	-0.20527	-0.201642	-0.196337		-0.22	1.17341e+09	1.15123e+09	1.11817e+09		-0.22	-0.00442392	-0.00389666	-0.00321669
-0.21	0.0091057	0.0134797	0.0197609		-0.21	-0.204397	-0.200849	-0.195556		-0.21	1.1681e+09	1.14633e+09	1.11325e+09		-0.21	-0.00365823	-0.00322873	-0.00266356
-0.2	0.0084518	0.0127618	0.0190733		-0.2	-0.203494	-0.20003	-0.194761		-0.2	1.16259e+09	1.14127e+09	1.10821e+09		-0.2	-0.00302017	-0.00267149	-0.00220317

[truncated: 3 more sheets: Figure S6, Figure S7, Figure S8]
